# Supplementary material for: Two novel phages PSPa and APPa inhibit planktonic, sessile and persister populations of Pseudomonas aeruginosa, and mitigate its virulence in Zebrafish model
Source: Sci Rep. 2023 Nov 3;13:19033. doi: 10.1038/s41598-023-45313-x (PMC10624879; doi:10.1038/s41598-023-45313-x)
Supplement: Supplementary file 4 — Supplementary Tables. [file 41598_2023_45313_MOESM4_ESM.xls]

## Sheet: Table S1 List of ORFs of PSPa
Table S1: List of ORFs present in the genome of PSPa with their appropriate functions
ORFs	Span		Initiation		Length		M/W	PI	Database Annotation		Database used for annotation	E-value
	Start	End	Codon	Strand	ORF	aa
ORF1	339	3227	GTG	-	2887	962	103550	5.92	Hypothetical protein		PHASTER, Uniprot and Aclame
ORF2	3232	4746	ATG	-	1513	504	54561.42	4.9	Hypothetical protein		PHASTER, Uniprot and Aclame
ORF3	4743	5996	ATG	-	1252	417	43150.8	4.91	Hypothetical protein		PHASTER, Uniprot and Aclame
ORF4	6054	6719	ATG	-	664	221	24175.2	6.14	Hypothetical protein		PHASTER, Uniprot and Aclame
ORF5	6775	7308	ATG	-	532	117	19584.5	5.37	Hypothetical protein		PHASTER, Uniprot and Aclame
ORF6	7308	8171	ATG	-	862	287	32445.3	5.68	Hypothetical protein		PHASTER, Uniprot and Aclame
ORF7	8171	10747	ATG	-	2575	858	94319.6	8.2	Minor tail protein		PHASTER	0.0
ORF8	10751	11179	ATG	-	427	142	15848	4.98	Hypothetical protein		PHASTER, Uniprot and Aclame
ORF9	11189	11782	TTG	-	592	197	21593.7	4.59	Hypothetical protein		PHASTER, Uniprot and Aclame
ORF10	11791	12330	ATG	-	538	179	19824.7	4.81	Hypothetical protein		PHASTER, Uniprot and Aclame
ORF11	12330	12833	ATG	-	502	167	17735.3	4.9	Tail assembly protein		PHASTER	3.07e-116
ORF12	12843	13274	ATG	-	430	143	14510.7	4.29	Hypothetical protein		PHASTER, Uniprot and Aclame
ORF13	13276	13626	ATG	-	349	116	12503	4.18	Hypothetical protein		PHASTER, Uniprot and Aclame
ORF14	13623	13946	ATG	-	322	107	12181.9	6.03	Hypothetical protein		PHASTER, Uniprot and Aclame
ORF15	13946	14398	ATG	-	451	150	15858	5.38	Hypothetical protein		PHASTER, Uniprot and Aclame
ORF16	14456	15970	GTG	-	1513	504	53747.4	4.71	Putative transcriptional regulator		PHASTER	0.0
ORF17	15986	16567	ATG	-	580	193	21491.7	11.56	Hypothetical protein		PHASTER, Uniprot and Aclame
ORF18	16564	17115	ATG	-	550	183	21150.8	5.04	Hypothetical protein		PHASTER, Uniprot and Aclame
ORF19	17123	17521	GTG	-	397	132	15311.4	4.89	Hypothetical protein		PHASTER, Uniprot and Aclame
ORF20	17518	17985	ATG	-	466	152	16870.4	6.72	Hypothetical protein		PHASTER, Uniprot and Aclame
ORF21	18000	18437	ATG	-	436	145	16384.4	6.74	Hypothetical protein		PHASTER, Uniprot and Aclame
ORF22	18539	19687	ATG	-	1147	382	41741.3	5.61	Major capsid protein		Uniprot	0.0
ORF23	19697	20332	ATG	-	634	211	21607.5	5.05	Hypothetical protein		PHASTER, Uniprot and Aclame
ORF24	20336	21769	ATG	-	1432	477	51948.1	4.52	Hypothetical protein		PHASTER, Uniprot and Aclame
ORF25	22283	22423	ATG	-	139	46	5118.21	11.71	Hypothetical protein		PHASTER, Uniprot and Aclame
ORF26	22420	22626	ATG	-	205	68	7406.52	8.89	Hypothetical protein		PHASTER, Uniprot and Aclame
ORF27	22646	23482	ATG	-	835	278	31446.9	9.31	Phage head/capsid protein		Aclame	1.00E-147
ORF28	23482	25779	ATG	-	2296	765	84316.6	5.27	dNDP pyrophosphohydrolase activity (MutT-like)		Aclame	0.00E+00
ORF29	25960	26361	ATG	+	400	133	14997.9	4.68	Hypothetical protein		PHASTER, Uniprot and Aclame
ORF30	26393	26716	ATG	+	322	107	12078.7	5.44	Hypothetical protein		PHASTER, Uniprot and Aclame
ORF31	26713	26916	ATG	+	202	67	7466.63	9.18	u-Spanin		PHASTER	4.07e-43
ORF32	26922	27233	ATG	+	310	103	11202.8	4.85	u-Spanin		PHASTER	3.60e-67
ORF33	27482	27829	ATG	+	346	115	13614.4	7.02	Hypothetical protein		PHASTER, Uniprot and Aclame
ORF34	27849	28349	ATG	+	499	166	18858.4	5.29	Hypothetical protein		PHASTER, Uniprot and Aclame
ORF35	28453	29385	ATG	+	931	310	33902.5	8.56	Hypothetical protein		PHASTER, Uniprot and Aclame
ORF36	29382	29477	ATG	+	94	31	3619.45	9.19	Hypothetical protein		PHASTER, Uniprot and Aclame
ORF37	29487	30074	ATG	+	586	195	22034.9	6.4	Deoxynucleoside kinase		PHASTER	1.79e-95
ORF38	30091	30528	ATG	+	436	145	15333.2	8.62	Hypothetical protein		PHASTER, Uniprot and Aclame
ORF39	30616	31395	ATG	+	778	259	29087.8	7.76	Hypothetical protein		PHASTER, Uniprot and Aclame
ORF40	31398	31796	ATG	+	397	132	14482	5.91	Putative Phosphoesterase		PHASTER	4.58e-78
ORF41	31840	32190	ATG	+	349	116	12726.4	4.87	Hypothetical protein		PHASTER, Uniprot and Aclame
ORF42	32190	32408	ATG	+	217	72	7897.97	6.82	Hypothetical protein		PHASTER, Uniprot and Aclame
ORF43	32405	32788	ATG	+	382	127	14188.8	4.49	Hypothetical protein		PHASTER, Uniprot and Aclame
ORF44	32824	34206	ATG	-	1381	460	52459.8	6.49	Phage terminase large subunit		Aclame	0.00E+00
ORF45	34382	34528	ATG	+	145	48	5321.26	5.26	Hypothetical protein		PHASTER, Uniprot and Aclame
ORF46	34580	34762	ATG	+	181	60	6237.14	9.52	Hypothetical protein		PHASTER, Uniprot and Aclame
ORF47	34817	35119	ATG	+	301	100	11552.7	3.74	Hypothetical protein		PHASTER, Uniprot and Aclame
ORF48	35174	35860	ATG	+	685	228	25776.2	8.34	DNA adenine methyltransferase		PHASTER	1.17e-39
ORF49	35863	36051	GTG	+	187	62	7313.3	7.94	HNH Endonuclease		PHASTER	2.99e-37
ORF50	36136	36321	ATG	+	184	61	6777.61	9.1	Hypothetical protein		PHASTER, Uniprot and Aclame
ORF51	36447	36698	ATG	+	250	83	9733.21	9.13	Hypothetical protein		PHASTER, Uniprot and Aclame
ORF52	36695	36895	ATG	+	199	66	7443.51	9.52	Hypothetical protein		PHASTER, Uniprot and Aclame
ORF53	36892	37107	ATG	+	214	71	8069.38	4.88	Putative Single-stranded DNA binding protein		PHASTER	1.77e-39
ORF54	37104	37304	ATG	+	199	66	7214.03	4.16	Hypothetical protein		PHASTER, Uniprot and Aclame
ORF55	37301	37513	ATG	+	211	70	8176.46	9.18	Hypothetical protein		PHASTER, Uniprot and Aclame
ORF56	37545	38189	ATG	+	643	214	23930	4.95	Hypothetical protein		PHASTER, Uniprot and Aclame
ORF57	38190	38516	ATG	+	325	108	12956.1	10.02	Hypothetical protein		PHASTER, Uniprot and Aclame
ORF58	38581	38805	ATG	+	223	74	8562.86	9.85	Hypothetical protein		PHASTER, Uniprot and Aclame
ORF59	38861	39091	ATG	+	229	76	8726.05	5.39	Tail fiber protein		PHASTER	1.51e-73
ORF60	39144	39455	ATG	+	310	103	11683.3	7.82	Tail length tape measure protein		PHASTER	2.41e-166
ORF61	39466	40161	ATG	+	694	231	24767.9	5.15	Minor tail protein		PHASTER	1.88e-144
ORF62	40352	40963	ATG	+	610	203	23109.2	6.4	Hypothetical protein		PHASTER, Uniprot and Aclame
ORF63	41131	41700	ATG	-	568	189	21194.7	4.97	Hypothetical protein		PHASTER, Uniprot and Aclame
ORF64	42672	44402	ATG	-	1729	576	65033.7	5.19	DNA Helicase		Aclame	0.00E+00
ORF65	44550	44735	ATG	-	184	61	6807.2	4.56	Hypothetical protein		PHASTER, Uniprot and Aclame
ORF66	44741	45817	ATG	-	1075	358	41446.7	7.15	Hypothetical protein		PHASTER, Uniprot and Aclame
ORF67	45814	46263	ATG	-	448	149	16881.4	9.33	Capsid decoration protein		PHASTER	9.59e-107
ORF68	46263	47402	ATG	-	1138	379	42317.4	5.05	Hypothetical protein		PHASTER, Uniprot and Aclame
ORF69	47413	48198	ATG	-	784	261	29284.6	8.99	Holin		PHASTER	0.0
ORF70	48366	48788	ATG	+	421	140	15956.3	10.58	Hypothetical protein		PHASTER, Uniprot and Aclame
ORF71	48775	49962	ATG	+	1186	395	45039.2	5.42	Capsid decoration protein		PHASTER	0.0
ORF72	50123	51016	ATG	+	892	297	33709	5.7	Deoxynucleoside kinase		PHASTER
ORF73	51121	52122	ATG	+	1000	333	37166.6	6.33	Hypothetical protein		PHASTER, Uniprot and Aclame
ORF74	52212	52442	ATG	+	229	76	8415.57	7.93	Hypothetical protein		PHASTER, Uniprot and Aclame
ORF75	52442	52660	ATG	+	217	72	7746.82	5.3	Hypothetical protein		PHASTER, Uniprot and Aclame
ORF76	52644	52862	ATG	+	217	72	8169.35	5.19	Hypothetical protein		PHASTER, Uniprot and Aclame
ORF77	52862	53128	ATG	+	265	88	10269.6	4.88	Hypothetical protein		PHASTER, Uniprot and Aclame
ORF78	53140	53346	ATG	+	205	68	7803.78	4.39	Putative Phosphoesterase		PHASTER	1.14e-43
ORF79	53346	54263	ATG	+	916	305	35246.9	5.45	Terminase large subunit		PHASTER	0.0
ORF80	54265	54456	ATG	+	190	63	7008.97	4.85	Hypothetical protein		PHASTER, Uniprot and Aclame
ORF81	54459	55487	ATG	+	1027	342	37954.4	4.56	ATP-dependant polydeoxyribonucleotide 5'-hydroxy kinase		Aclame	1.00E-176
ORF82	55563	56117	ATG	+	553	184	21241.5	6.06	Exonuclease		Aclame	1.00E-107
ORF83	56114	59224	ATG	+	3109	1036	116108	5.57	DNA Polymerase III subunit alpha		Uniprot	3e-90
ORF84	59217	59627	ATG	+	409	136	15658	6.33	Putative DNA replicative helicase		PHASTER	3.43e-96
ORF85	59624	61183	ATG	+	1558	519	59350.3	8.19	DNA helicase		Aclame	0.00E+00
ORF86	61278	61898	ATG	+	619	206	23398.6	4.88	Hypothetical protein		PHASTER, Uniprot and Aclame
ORF87	61987	62883	ATG	+	895	298	32195.1	4.84	Hypothetical protein		PHASTER, Uniprot and Aclame
ORF88	62938	63543	ATG	+	604	201	21138	5.09	Hypothetical protein		PHASTER, Uniprot and Aclame
ORF89	63540	64094	ATG	+	553	184	20461.3	4.77	Transcriptional repressor		Aclame	2.00E-99
ORF90	64149	65060	ATG	+	910	303	34895	6.08	Capsid maturation protease		PHASTER	0.0
ORF91	65340	65591	ATG	+	250	83	9400.01	9.75	Hypothetical protein		PHASTER, Uniprot and Aclame
ORF92	65615	66277	ATG	-	661	220	24141.4	8.76	Endolysin		Aclame	1.00E-123

## Sheet: Table S2 List of ORFs of APPa
Table S2: List of ORFs present in the genome of APPa with their appropriate functions
ORFs	Span		Initiation		Length		M/W	PI	Database Annotation	Database used for annotation	E-value
	Start	End	Codon	Strand	ORF	aa
ORF1	306	2675	TTG	+	2368	780	85631.6	5.57	Hypothetical protein	Uniprot & trEMBL
ORF2	2528	2974	GTG	-	445	140	15549.2	4.8	Hypothetical protein	Uniprot & trEMBL	4.76e-09
ORF3	2958	3224	ATG	-	265	80	10068.7	4.93	Hypothetical protein	Uniprot & trEMBL
ORF4	3248	3706	ATG	-	457	150	17016.2	5.29	Hypothetical protein	Uniprot & trEMBL	7.03e-15
ORF5	3769	5301	ATG	-	1531	510	53955.5	4.93	Hypothetical protein	Uniprot & trEMBL	9.02e-10
ORF6	5335	5787	ATG	-	451	150	16421.6	5.83	Structural protein	Uniprot & trEMBL	5.71e-14
ORF7	5784	6152	ATG	-	367	120	13334.5	9	Hypothetical protein	Uniprot & trEMBL	4.40e-08
ORF8	6156	6674	ATG	-	517	170	18727.9	5.25	Hypothetical protein	Uniprot & trEMBL	5.30e-10
ORF9	6674	7399	ATG	-	724	240	27540.1	9.63	Hypothetical protein	Uniprot & trEMBL	5.19e-08
ORF10	7384	7719	ATG	-	334	110	11931.5	10.75	Holin	Uniprot & trEMBL
ORF11	7716	8285	GTG	-	568	180	20054.3	5.6	Hypothetical protein	Uniprot & trEMBL	1.65e-07
ORF12	8289	8459	ATG	-	169	50	5469.31	10.82	Structural protein	Uniprot & trEMBL
ORF13	8487	9092	ATG	-	604	200	20908.2	4.9	Hypothetical protein	Uniprot & trEMBL
ORF14	9112	9684	ATG	-	571	180	18866.1	4.12	Structural protein	Uniprot & trEMBL
ORF15	9789	10721	ATG	-	931	300	32232	4.63	Structural protein	Uniprot & trEMBL	5.13e-41
ORF16	10916	11698	ATG	-	781	260	27971.8	6.79	Structural protein	Uniprot & trEMBL	4.09e-07
ORF17	11767	12975	ATG	-	1207	400	45078.1	9.53	Capsid protein	Uniprot & trEMBL	1.32e-62
ORF18	12977	13090	ATG	-	112	30	4166.09	6.69	Hypothetical protein	Uniprot & trEMBL
ORF19	13087	14610	ATG	-	1522	500	56136.9	4.6	Portal protein	Uniprot & trEMBL	3.80e-73
ORF20	14668	16215	ATG	-	1546	510	58978.9	6.69	Terminase	Uniprot & trEMBL	3.14e-101
ORF21	16215	16742	ATG	-	526	170	19335.9	6.22	Hypothetical protein	Uniprot & trEMBL
ORF22	17410	17628	ATG	-	217	60	8442.87	8.79	Hypothetical protein	Uniprot & trEMBL
ORF23	17625	17879	ATG	-	253	80	9770.01	4.51	Hypothetical protein	Uniprot & trEMBL
ORF24	17883	18071	ATG	-	187	60	6983.85	6.53	Hypothetical protein	Uniprot & trEMBL
ORF25	18068	18397	ATG	-	328	100	11810	4.69	Hypothetical protein	Uniprot & trEMBL
ORF26	18394	18696	ATG	-	301	100	11251.1	10.5	Hypothetical protein	Uniprot & trEMBL
ORF27	18693	19103	ATG	-	409	130	14797.9	5.4	Hypothetical protein	Uniprot & trEMBL
ORF28	19100	19912	GTG	-	811	270	30063.6	9.85	Hypothetical protein	Uniprot & trEMBL	6.09e-08
ORF29	19937	20266	ATG	-	328	100	12509.3	8.85	Hypothetical protein	Uniprot & trEMBL
ORF30	20324	20737	ATG	-	412	130	15686.8	4.68	Hypothetical protein	Uniprot & trEMBL	2.00e-22
ORF31	21027	21599	ATG	-	571	190	20987	5.73	Hypothetical protein	Uniprot & trEMBL	1.14e-17
ORF32	21601	21882	ATG	-	280	90	10929.4	8.86	Hypothetical protein	Uniprot & trEMBL
ORF33	21895	22512	ATG	-	616	200	23513.9	6.45	Hypothetical protein	Uniprot & trEMBL	2.67e-19
ORF34	22652	22933	ATG	-	280	90	10100.5	6.58	Hypothetical protein	Uniprot & trEMBL
ORF35	22952	23281	GTG	-	328	100	12913.8	5.4	Hypothetical protein	Uniprot & trEMBL
ORF36	23278	23754	ATG	-	475	150	17707.2	8.82	Hypothetical protein	Uniprot & trEMBL
ORF37	23751	24356	ATG	-	604	200	21928.7	4.48	Hypothetical protein	Uniprot & trEMBL	5.45e-06
ORF38	24359	24628	ATG	-	268	80	9855.39	10.24	Hypothetical protein	Uniprot & trEMBL
ORF39	24696	25499	GTG	-	802	260	31116.2	9.93	Hypothetical protein	Uniprot & trEMBL	4.49e-07
ORF40	25496	26674	GTG	-	1177	390	44543	6	Hypothetical protein	Uniprot & trEMBL	1.23e-30
ORF41	26713	27078	ATG	-	364	120	13552.4	8.84	Hypothetical protein	Uniprot & trEMBL
ORF42	27190	27405	ATG	-	214	70	8143.41	10.8	Hypothetical protein	Uniprot & trEMBL
ORF43	27416	29827	ATG	-	2410	800	91935.7	6.49	Hypothetical protein	Uniprot & trEMBL	2.41e-70
ORF44	29840	30166	ATG	-	325	100	12832.7	9.51	Hypothetical protein	Uniprot & trEMBL
ORF45	30151	30549	ATG	-	397	130	15347.9	9.92	Hypothetical protein	Uniprot & trEMBL
ORF46	30542	31003	ATG	-	460	150	17090.1	6.9	Hypothetical protein	Uniprot & trEMBL	1.63e-23
ORF47	31000	31314	ATG	-	313	100	11923.6	5.47	Hypothetical protein	Uniprot & trEMBL
ORF48	31311	33305	ATG	-	1993	660	74407.7	6.29	DNA polymerase	Uniprot & trEMBL	1.10e-46
ORF49	33305	33694	ATG	-	388	120	14655.5	5.57	Hypothetical protein	Uniprot & trEMBL
ORF50	33681	34115	ATG	-	433	140	16064.3	9.14	Hypothetical protein	Uniprot & trEMBL	4.48e-17
ORF51	34081	34311	ATG	-	229	70	9266.58	6.83	Hypothetical protein	Uniprot & trEMBL
ORF52	34286	34921	ATG	-	634	210	23633.8	5.51	Hypothetical protein	Uniprot & trEMBL	1.61e-07
ORF53	34934	35986	ATG	-	1051	350	39984.4	5.63	Hypothetical protein	Uniprot & trEMBL	1.18e-19
ORF54	36000	36560	ATG	-	559	180	20971.9	8.71	Hypothetical protein	Uniprot & trEMBL	2.47e-07
ORF55	36616	37608	ATG	-	991	330	38715	8.37	Hypothetical protein	Uniprot & trEMBL	3.74e-10
ORF56	37620	38183	ATG	-	562	180	20281.5	8.66	Hypothetical protein	Uniprot & trEMBL
ORF57	38238	39692	ATG	-	1453	480	54899.1	6.66	Hypothetical protein	Uniprot & trEMBL	2.69e-12
ORF58	39682	40071	ATG	-	388	120	14946.8	8.93	Hypothetical protein	Uniprot & trEMBL	2.72e-14
ORF59	40123	40965	ATG	-	841	280	30994.1	6.14	Hypothetical protein	Uniprot & trEMBL
ORF60	40967	41842	ATG	-	874	290	33461	6.08	Hypothetical protein	Uniprot & trEMBL
ORF61	41852	42115	ATG	-	262	80	10382.8	6.91	Hypothetical protein	Uniprot & trEMBL
ORF62	42126	42809	ATG	-	682	220	24481.7	8.61	Hypothetical protein	Uniprot & trEMBL
ORF63	42909	43415	ATG	-	505	160	18790.4	10.14	Hypothetical protein	Uniprot & trEMBL
ORF64	43375	43563	GTG	-	187	60	6951.06	4.73	Hypothetical protein	Uniprot & trEMBL
ORF65	43560	45422	ATG	-	1861	620	68363.3	5.76	Hypothetical protein	Uniprot & trEMBL	2.04e-163
ORF66	45444	46637	ATG	-	1192	390	44896.2	6.82	DNA helicase	Uniprot & trEMBL	2.95e-119
ORF67	46739	47578	ATG	-	838	270	30371.9	5.12	Hypothetical protein	Uniprot & trEMBL
ORF68	47721	48266	ATG	-	544	180	20093.8	5.12	Hypothetical protein	Uniprot & trEMBL
ORF69	48326	48679	ATG	-	352	110	12971.6	4.64	Hypothetical protein	Uniprot & trEMBL
ORF70	48687	50381	ATG	-	1693	560	64387.2	6.24	Hypothetical protein	Uniprot & trEMBL	2.74e-36
ORF71	50809	51153	ATG	-	343	110	12500.4	5.89	Hypothetical protein	Uniprot & trEMBL	1.12e-06
ORF72	51221	51706	ATG	-	484	160	17036	6.71	Structural protein	Uniprot & trEMBL	1.29e-10
ORF73	51706	53877	GTG	-	2170	720	78676.5	5.28	Hypothetical protein	Uniprot & trEMBL	2.34e-147
ORF74	53861	54064	ATG	-	202	60	7501.54	6.36	Hypothetical protein	Uniprot & trEMBL	3.03e-08
ORF75	54064	54297	ATG	-	232	70	8207.52	6.06	Hypothetical protein	Uniprot & trEMBL	5.43e-14
ORF76	54311	55120	ATG	-	808	260	30137	6.96	Hypothetical protein	Uniprot & trEMBL	2.39e-44
ORF77	55117	56787	ATG	-	1669	550	62312.2	4.92	Virion protein	Uniprot & trEMBL	1.67e-28
ORF78	56789	57781	ATG	-	991	330	35742.7	6.1	Virion protein	Uniprot & trEMBL	2.14e-06
ORF79	57795	59318	ATG	-	1522	500	56021.3	6.15	Structural protein	Uniprot & trEMBL	7.57e-14

## Sheet: Table S3 BLAST Results
Table S3: Results of BLAST analysis for the complete DNA sequence of PSPa and APPa
PSPa
Query						Subject						Score		Identities		Gap
Name	Q_Length	Best_hit	Q_Start	Q_End	Q_Coverage	Description	Accession	S_Length	S_Start	S_End	S_Coverage	Bit	E-value	I_Match/Total	I_Pct.(%)	G_Match/Total	G_Pct.(%)
PSPa	66368	1	1	34583	52.11	MN131143.1 Pseudomonas virus PA11P1, complete genome	MN131143.1	66049	42025	7448	52.35	59171.5	0.0	33742/34588	97	15/34588	0
PSPa	66368	2	1	34583	52.11	MN131142.1 Pseudomonas virus PA8P1, complete genome	MN131142.1	65690	41764	7189	52.63	58565.8	0.0	33635/34590	97	21/34590	0
PSPa	66368	3	1	34583	52.11	MN131141.1 Pseudomonas virus PaP1_EPu-2019, complete genome	MN131141.1	66612	42443	7859	51.92	58231.5	0.0	33582/34599	97	30/34599	0
PSPa	66368	4	1	34583	52.11	FM887021.1 Pseudomonas phage SN, complete genome	FM887021.1	66390	35125	542	52.09	57825.3	0.0	33510/34600	96	33/34600	0
PSPa	66368	5	1	34352	51.76	MN615702.1 Pseudomonas phage vB_PaeM_SMS29, complete genome	MN615702.1	66348	35231	884	51.77	57660.9	0.0	33321/34363	96	26/34363	0
APPa
Query					Subject						Score		Identities		Gap
Name	Q_Length	Q_Start	Q_End	Q_Coverage	Description	Accession	S_Length	S_Start	S_End	S_Coverage	Bit	E-value	I_Match/Total	I_Pct.(%)	G_Match/Total	G_Pct.(%)
APPa	59591	40205	59591	32.53	MT118302.1 Pseudomonas phage Epa38	MT118302.1	61775	16463	35846	31.38	33067.2	0.0	18900/19393	97	15/19393	0

## Sheet: Table S4 Alignment coverage
Table S4: Alignment coverage of PSPa and APPa genomes with other phages of Pseudomonas family
PSPa
	FM887021	MN131143	MN131142	PSPa_contigs	MN131141	MN615702
FM887021	1	0.97221	0.96629	0.968233	0.975343	0.976156
MN131143	0.977229	1	0.977517	0.96704	0.990628	0.982907
MN131142	0.976587	0.982859	1	0.973801	0.975049	0.97642
PSPa	0.968554	0.962392	0.963853	1	0.953984	0.96307
MN131141	0.972092	0.982255	0.961553	0.950489	1	0.966237
MN615702	0.976774	0.978477	0.966736	0.96336	0.970082	1
	FM887021	Pseudomonas phage SN
	MN131143	Pseudomonas virus PA11P1
	MN131142	Pseudomonas virus PA8P1
	MN131141	Pseudomonas virus PaP1_EPu-2019
	MN615702	Pseudomonas phage vB_PaeM_SMS29
APPa
	DQ163916.1	MF490239.1	APPa_contigs	KT734862.1	MT118302.1	AM749441.1
DQ163916.1	1	0.963681	0.892121	0.95633	0.932376	0.903711
MF490239.1	0.928778	1	0.862208	0.923995	0.904458	0.882523
APPa	0.88995	0.892433	1	0.899096	0.928295	0.906731
KT734862.1	0.914266	0.91655	0.861646	1	0.890915	0.840546
MT118302.1	0.897224	0.903068	0.895476	0.896771	1	0.902452
AM749441.1	0.915773	0.92791	0.921075	0.890953	0.950326	1
	DQ163916.1	Pseudomonas phage M6
	MF490239.1	Pseudomonas phage vB_PaeS_S218
	KT734862.1	Pseudomonas phage PAE1
	MT118302.1	Pseudomonas phage Epa38
	AM749441.1	Pseudomonas phage YuA

## Sheet: Table S5 Percentage identity
Table S5: Percentage identity revealed through phylogenetic analysis of PSPa and APPa with other phages of Pseudomonas family
PSPa
	FM887021	MN131143	MN131142	PSPa_contigs	MN131141	MN615702
FM887021	1	0.969014	0.96647	0.950592	0.966905	0.967704
MN131143	0.969014	1	0.983753	0.956413	0.985588	0.979082
MN131142	0.96647	0.983753	1	0.957511	0.97068	0.976941
PSPa	0.950592	0.956413	0.957511	1	0.955823	0.955771
MN131141	0.966905	0.985588	0.97068	0.955823	1	0.974566
MN615702	0.967704	0.979082	0.976941	0.955771	0.974566	1
	FM887021	Pseudomonas phage SN
	MN131143	Pseudomonas virus PA11P1
	MN131142	Pseudomonas virus PA8P1
	MN131141	Pseudomonas virus PaP1_EPu-2019
	MN615702	Pseudomonas phage vB_PaeM_SMS29
APPa
	DQ163916.1	MF490239.1	APPa_contigs	KT734862.1	MT118302.1	AM749441.1
DQ163916.1	1	0.974462	0.966134	0.970818	0.969996	0.952608
MF490239.1	0.974462	1	0.970328	0.97619	0.978525	0.958959
APPa	0.966134	0.970328	1	0.973515	0.970407	0.957804
KT734862.1	0.970818	0.97619	0.973515	1	0.975378	0.959036
MT118302.1	0.969996	0.978525	0.970407	0.975378	1	0.961201
AM749441.1	0.952608	0.958959	0.957804	0.959036	0.961201	1
	DQ163916.1	Pseudomonas phage M6
	MF490239.1	Pseudomonas phage vB_PaeS_S218
	KT734862.1	Pseudomonas phage PAE1
	MT118302.1	Pseudomonas phage Epa38
	AM749441.1	Pseudomonas phage YuA
